# Supplementary material for: Dual Functions of Androgen Receptor Overexpression in Triple-Negative Breast Cancer: A Complex Prognostic Marker
Source: Bioengineering (Basel). 2025 Jan 10;12(1):54. doi: 10.3390/bioengineering12010054 (PMC11761274; doi:10.3390/bioengineering12010054)
Supplement: Supplementary file 1 [file bioengineering-12-00054-s001.zip]

Archive with 4 entries (4 files):
- Supplementary Table S1.pdf
- Supplementary Figure S1.pdf
- Supplementary Table S3.pdf
- Supplementary Table S2.pdf
